# Supplementary material for: The Energy Status of Astrocytes Is the Achilles’ Heel of eIF2B-Leukodystrophy
Source: Cells. 2021 Jul 22;10(8):1858. doi: 10.3390/cells10081858 (PMC8393801; doi:10.3390/cells10081858)
Supplement: Supplementary file 1 [file cells-10-01858-s001.zip]

Archive with 1 entries (1 files):
- cells-1213278-supplementary.pdf
